# Supplementary material for: Azacitidine Post-Remission Therapy for Elderly Patients with AML: A Randomized Phase-3 Trial (QoLESS AZA-AMLE)
Source: Cancers (Basel). 2023 Apr 24;15(9):2441. doi: 10.3390/cancers15092441 (PMC10177242; doi:10.3390/cancers15092441)
Supplement: Supplementary file 1 [file cancers-15-02441-s001.zip]

Archive with 1 entries (1 files):
- cancers-2286226-supplementary.pdf
